# Supplementary material for: Assessment of subjective and objective masticatory function among elderly individuals with mild cognitive impairment
Source: Aging Clin Exp Res. 2022 Nov 11;35(1):107–15. doi: 10.1007/s40520-022-02290-x (PMC9816292; doi:10.1007/s40520-022-02290-x)
Supplement: Supplementary file 1 — Supplementary file1 (XLSX 22 KB) [file 40520_2022_2290_MOESM1_ESM.xlsx]

## Sheet: 전체-새로(0619)수정
patient name	patient number	sex	recording date	age	KMMSE	KFIA(25)	remaining teeth	posterior teeth	Eichner index	presence of RPs	Mx or Mn	type	restoration time	bite force (N)	MAI
김00	2607371	M	2019-07-11	69	30	16	26	14	A3					944.6	75.5
채00	10013024	M	2019-07-08	69	30	22	22	12	A3					705.7	77.51
김00	4095787	F	2019-09-09	74	30	22	20	11	B2 (RPD시 A2)	o	상악	RPD	15년전	522.4	74.48
권00	4173590	F	2019-09-27	82	28	10	22	9	B2					674.2	77.62
임00	241514	F	2019-07-04	77	25	15	25	14	A3					12.4	68.43
한00	715223	F	2019-07-04	82	23	22	24	12	A3	o				948.9	63.14
황00	2387679	F	2019-07-05	70	20	18	2	1	C2	o	상악 하악	CD RPD	13년전	69.6	56.42
이00	5555499	F	2019-07-04	79	28	20	26	14	A3					708.8	71.33
이00	2835954	F	2019-07-11	78	25	18	27	16	A1					587.6	69.73
정00	7387457	F	2019-07-11	77	27	18	20	12	A3					522	68.15
정00	8170080	F	2019-07-10	76	30	16	7	0	C2	o	상악 하악	CD RPD	13년전	360.6	68.23
임00	5926280	F	2019-07-11	89	20	10	28	6	B2	o				386	66.08
박00	8137975	F	2019-07-11	73	28	25	21	12	A2					490	77.67
김00	8669425	F	2019-07-24	69	28	17	22	10	B1					301.3	73.05
조00	3876384	M	2019-07-24	69	29	25	25	15	A1					1186.5	75.9
최00	8490263	F	2019-07-15	76	29	8	3	2	C2	o	상악 하악	RPD CD	1.5년전	204.6	74.27
김00	3970644	F	2019-07-15	82	23	8	12	9	B2	o	하악	RPD	1.5년전	165.4	69.13
김00	8191591	F	2019-07-17	78	27	9	4	2	C2	o	상악 하악	RPD CD	2년전	385.7	70.65
이00	2982907	F	2019-07-24	71	25	18	16	10	B2					371.7	71.06
유00	3274429	M	2019-08-20	72	28	25	26	14	A3					891.4	76.58
김00	2892776	M	2019-08-23	93	28	24	25	13	A2					1433.4	79.41
박00	5958551	F	2019-08-08	77	20	11	19	11	B1	o	상악	RPD	8년전	716.7	65.17
송00	4043255	M	2019-08-19	76	27	16	24	12	A2	o	상악	RPD	3개월전	853.1	81.45
유00	5810907	M	2019-08-22	71	30	24	29	17	A1					780.9	78.41
이00	7472922	M	2019-08-20	70	26	21	20	14	A2					200.7	66.14
강00	5565812	F	2019-08-26	81	29	20	8	4	B3	o	상악 하악	RPD RPD	1.5년전	507.4	77.98
장00	1743454	F	2019-08-30	85	27	14	9	4	C1	o	상악 하악	RPD RPD	1년전	42.7	75.85
홍00	5365147	F	2019-08-01	72	28	23	31	19	A1					535.1	79.72
김00	5174726		2019-08-03	67	28	24	25	13	A2					150	70.74
김00	5475159	M	2019-09-05	66	30	18	17	15	A2					1523	75.75
박00	5286022	F	2019-09-05	65	23	15	17	9	B2 (RPD시 A1)	o	상악	RPD	1달전	82.5	46.08
다00	5322816	M	2019-09-05	71	28	18	26	14	A2					445.3	71.22
조00	5805177	F	2019-09-05	68	25	17	28	16	A1					369.3	74.26
황00	5046189	F	2019-09-04	72	17	16	25	13	A2					254.6	65.44
김00	3864259	F	2019-09-05	72	29	11	22	10	A2					354.2	76.91
변00	3665778	F	2019-09-09	76	18	25	28	16	A1					1031.2	50.2
장00	5135046	M	2019-09-16	77	27	14	28	16	A3					496.8	63.39
석00	7583159	F	2019-09-18	69	18	14	0	0	C2	o				72	42.69
이00	7599919	M	2019-09-19	75	28	23	21	10	B2 (RPD시 A1)	o	상악	RPD	5.5년전	1329.9	70.86
이00	4014359	M	2019-09-17	67	27	18	26	14	A2					1071.7	76.47
김00	7925107	F	2019-09-17	83	29	11	18	7	B4 (RPD시 A2)	o	상악	RPD	2년전	872.8	74.59
류00	7578732	M	2019-09-06	82	29	19	27	15	A2					664.5	69.07
이00	8138341	F	2019-09-19	88	22	19	21	11	B2					144.1	65.29
김00	8669425	F	2019-09-24	69	23	16	22	10	B2					525.4	62.25
엄00	2451275	F	2019-09-24	79	29	18	27	15	A2					352.7	79.78
이00	644203	F	2019-09-23	77	25	22	28	16	A1					523	78.28
정00	1377855	M	2019-10-04	91	17	18	25	13	A3					678.5	50.57
유00	517182	M	2019-10-02	68	27	18	18	12	A3					1103	71.13
김00	5055152	M	2019-10-02	82	28	11	23	11	A2					758.4	65.56
이00	1010824	M	2019-10-24	79	29	12	22	10	B1 (RPD시 A2)	o	상악	RPD	2년전	1016.7	62.34
이00	7447541	F	2019-10-14	78	27	20	13	1	B4 (RPD시 A1)	o	상악,하악	RPD	6년전	275.4	65.38
신00	3169135	F	2019-10-24	67	27	20	28	16	A1					1439.8	66.62
권00	2636747	M	2019-10-25	74	29	25	28	16	A1					1146.4	75.88
김00	5843976	M	2019-10-25	70	9	14	13	6	B3 (RPD시 A2)	o	상악	RPD	0.5년전	274.3	55.3
정00	3855760	F	2019-10-24	72	28	24	20	13	A3					753.9	73.37
신00	3985664	F	2019-10-14	76	26	22	28	8	A1					779.2	74.4
김00	5402100	M	2019-10-14	77	28	25	8	0	C1	o	상악,하악	RPD	9년전	1844.1	63.94
문00	5608484	F	2019-10-14	78	22	18	22	5	B3	o				572.9	60.79
이00	2479842	M	2019-10-16	84	28	16	20	9	B2 (RPD시 A2)	o	상악	RPD	5년전	754.8	67.13
이00	7483899	F	2019-10-17	70	27	15	24	12	A3					190.3	71.25
장00	7874382	M	2019-10-15	74	29	23	25	13	A2					1042.1	63.55
이00	5006752	M	2019-09-20	88	19	15	2	0	C2 (보철시 A1)	o	상악 하악	RPD CD	14년전 10년전	391	58.31
김00	391968	M	2019-10-08	75	27	23	28	16	A1					1442.3	75.82
장00	4140885	F	2019-10-20	75	29	16	12	8	B3 (RPD시 A1)	o	상악	RPD	7년전	411.7	72.3
박00	3412143	F	2019-10-20	70	26	18	26	15	A1					1062.1	75.22
나00	8531913	F	2019-10-20	72	25	17	19	8	B3					372.2	69.91
이00	3992646	F	2019-09-16	81	30	8	20	8	B2					572	79.8
김00	359567	F	2019-09-16	67	30	15	14	13	A3					1450.6	50.98
전00	566838	F	2019-09-16	78	28	20	15	8	B2 (RPD시 A3)	o	상악	RPD	1달전	447.7	62.65
김00	5212125	F	2019-09-16	76	27	23	26	14	A2					984.7	71.31
송00	5199210	M	2019-10-31	83	11	14	23	13	A3					226.9	63.68
김00	5010465	F	2019-11-01	73	30	15	28	16	A1					1101.8	67.35
강00	7197439	F	2019-10-31	85	22	25	27	15	A2					407.9	62.38
최00	2809016	M	2019-10-31	82	28	20	27	14						787.5	74.56
배00	2118930	F	2019-10-31	76	29	9	5	0	C1	o	상악 하악	CD RPD	1년전	175.8	57.62
박00	5605550	F	2019-11-20	71	25	19	27	15	A2					485.4	66.13
김00	8191591	F	2019-11-20	79	27	13	4	2	C2 (보철시A1)	o	상악 하악	RPD CD	2년전	597.6	71.76
김00	2752858	F	2019-11-21	75	30	22	28	16	A1					1113.1	77.43
유00	6288395	F	2019-11-18	79	27	6	0	0	C2 (보철시 A1)	o	상,하악	CD	상악10년전 하악1달전	172.9	76.11
황00	6554796	F	2019-11-19	84	29	10	14	8	C1 (보철시 A1)	o	상악	OVD	2년전	603.5	70.09
정00	3855760	F	2019-11-18	75	29	18	20	13	A3					465.5	64.1
김00	3173533	F	2019-11-15	75	28	25	26	14	A1					1680.9	30.57
한00	7651431	F	2019-11-15	70	27	17	28	16	A1					1350.5	74
정00	7769658	F	2019-11-06	77	28	24	28	16	A1					490.6	71.26
최00	8110245	F	2019-11-04	74	28	10	20	12	B2					577	67.68
임00	5926280	F	2019-11-14	90	23	15	24	13	A3					1222.7	58.43
김00	1893941	F	2019-11-05	67	30	20	25	15	A2					802.8	69.71
전00	8013178	M	2019-11-28	82	28	20	16	9	A3	o	하악	flexble RPD	2주전	756.8	66.45
박00	4224800	M	2019-11-26	80	13	14	8	5	B3 (보철시 B2)	o	상,하악	RPD	6년전	1011.1	51.45
홍00	5847357	M	2019-11-28	65	29	19	24	12	A3					1018.3	68.74
조00	3359819	M	2019-11-28	80	28	21	25	13	A3					538.3	65.41
최00	3400503	M	2019-11-28	82	23	17	24	12	A3					654.9	59.16
박한00	4097603	W	2020-05-25	70	23	15	14	8	C1	o	상악	CD	4년전	520.6	45.81
김00	2259472	W	2020-05-25	68	18	21	18	11	B1					560.8	29.04
김00	1146216	W	2020-05-25	79	28	18	24	12	A1					760.4	71.32
김00	211929	W	2020-05-25	78	25	25	26	14	A3					547.2	69.98
이00	209533	M	2020-05-11	91	27	19	21	9	A3					408.6	63.46
권00	313244	W	2020-05-22	71	26	10	25	11	B2					450.4	67.81
문00	5687563	M	2020-04-28	82	28	5	0	0	C2	o	상하악	CD	상악6년전 하악1년전	168.7	52.78
최00	4031268	w	2020-04-27	72	25	4	6	4	C1	o	상악	cd	3년전	296.9	65.83
황00	4329563	W	2020-04-28	82	28	15	24	12	B1					615.8	73.17
이00	3105189	W	2020-04-03	84	26	22	27	15	A2					711.1	53.98
김00	2123329	W	2020-04-08	81	29	24	27	15	A2					1050	70.76
유00	5766515	W	2020-04-10	80	27	16	17	6	B4 (보철시 A2)	o	상악	RPD	1달전	311.7	76.2
김00	4095787	W	2020-04-10	75	30	22	17	9	B2 (보철시 A1)	o	상악	RPD	1달전	752.7	75.05
우00	3137068	W	2020-04-16	76	29	29	17	7	B3 (보철시 A2)	o	상악	RPD	1년전	434.5	70.26
오00	5227792	M	2020-04-16	82	30	25	27	15	A2					828.6	74.6
오00	1309664	W	2020-04-09	75	29	16	26	14	A2					232	63.79
오00	3370959	W	2020-04-13	72	23	16	12	2	B4 보철시A1)	o	상,하악	RPD	상악3년전 하악8년전	806.3	61.99
이00	5402535	W	2020-04-11	70	27	17	14	3	B3 (보철시 A2)	o	상악	RPD	10년전	515.7	66.54
김00	7996318	W	2020-03-06	70	28	16	22	10	B1					637.8	68.85
이00	7357212	M	2020-03-17	80	28	12	8	0	B4 (보철시A1)	o	상,하악	RPD	3년전	108.7	58.94
김00	3073778	W	2020-03-20	71	23	17	8	6	C2 (보철시 A2)	o	상악	CD	1달전	229.2	51.8
최00	4031628	W	2020-03-23	72	28	13	6	4	C2 (보철시 A2)	o	상악	CD	3년전	357.5	61.17
장00	3668001	M	2020-03-26	67	30	24	20	13	A3					937.3	71.72
이00	8138341	W	2020-03-27	89	21	24	17	8	B3 (보철시 A2)	o	상악	RPD	1달전	933.5	54.48
김00	2578147	M	2020-01-20	80	26	25	26	14	A3					788.6	64.99
민00	7852934	M	2020-01-20	88	23	15	6	2	C2 (보철시A1)	o	상하악	상악CD 하악꼥	6년전	509	65.25
일00	1111111	F	2020-05-19	86	21	17	20	10	B2					525.3	58.4
이00	2222222	F	2020-06-08	90	19	15	23	12	A3					1546.8	47.6
삼00	3333333	M	2020-06-10	84	22	12	7	5	C1 (보철시 A2)	o	상악	CD	1달전	296.9	55.9
사00	4444444	M	2020-06-30	86	23	21	27	15	A2					259.1	61.3
오00	5555555	F	2020-06-15	78	20	19	16	7	B2					402.8	51.2
